# Supplementary material for: Diet Drives Gut Bacterial Diversity of Wild and Semi-Captive Common Cranes (Grus grus)
Source: Animals (Basel). 2024 May 25;14(11):1566. doi: 10.3390/ani14111566 (PMC11171321; doi:10.3390/ani14111566)
Supplement: Supplementary file 1 [file animals-14-01566-s001.zip]

Archive with 2 entries (1 files):
- animals-2996203-supplementary/
- animals-2996203-supplementary/Supplemental materials 2024.doc
